# Supplementary material for: Effects of UV/H2O2 Degradation on the Physicochemical and Antibacterial Properties of Fucoidan
Source: Mar Drugs. 2024 May 3;22(5):209. doi: 10.3390/md22050209 (PMC11123097; doi:10.3390/md22050209)
Supplement: Supplementary file 1 [file marinedrugs-22-00209-s001.zip]

Archive with 1 entries (1 files):
- marinedrugs-2957303-supplementary.pdf
